# Supplementary material for: A structured open dataset of government interventions in response to COVID-19
Source: Sci Data. 2020 Aug 27;7:285. doi: 10.1038/s41597-020-00609-9 (PMC7452888; doi:10.1038/s41597-020-00609-9)
Supplement: Supplementary file 1 — Supplementary Information 1 [file 41597_2020_609_MOESM1_ESM.xlsx]

## Sheet: Title Page
A structured open dataset of government interventions in response to COVID-19
Supplementary Material 1: Summary of the characteristics of six COVID-19 NPI trackers
Table_Comparison_6_Datasets: Summary of the characteristics of six COVID-19 NPI trackers (including the CCCSL).
Coding_Scheme_5_Datasets: Coding scheme (taxonomy) and semantic used by five NPI trackers to classify COVID-19 NPIs.
Amélie Desvars-Larrive1,2, Elma Dervic2,3, Nils Haug2,3, Thomas Niederkrotenthaler2,4, Jiaying Chen2,3, Anna Di Natale2,3, Jana Lasser2,3, Diana S. Gliga5, Alexandra Roux6,7, Johannes Sorger2, Abhijit Chakraborty2,8, Alexandr Ten9, Alija Dervic10, Andrea Pacheco11, Ania Jurczak12, David Cserjan2, Diana Lederhilger5, Dominika Bulska13, Dorontinë Berishaj5, Erwin Flores Tames2, Francisco S. Álvarez…
1. Unit of Veterinary Public Health and Epidemiology, University of Veterinary Medicine Vienna, Veterinaerplatz 1, 1210 Vienna, Austria
2. Complexity Science Hub Vienna, Josefstaedter Strasse 39, 1080 Vienna, Austria
3. Section for Science of Complex Systems, Medical University of Vienna, Spitalgasse 23, 1090 Vienna, Austria
4. Unit Suicide Research & Mental Health Promotion, Center for Public Health, Department of Social and Preventive Medicine, Medical University of Vienna, Kinderspitalgasse 15, 1090 Vienna
5. Independent scholar
6. CERMES3, Ecole des Hautes Etudes en Sciences Sociales, 7 rue Guy Moquet, 94801 Villejuif, France
7. Gender, Sexuality, Health, CESP, INSERM, Paris-Saclay University, Paris-Sud University, UVSQ, Hôpital Paul Brousse, 16 avenue Paul Vaillant Couturier, 94807 Villejuif, France
8. Advanced Systems Analysis, International Institute for Applied Systems Analysis (IIASA), Schlossplatz 1, A-2361 Laxenburg, Austria
9. Flowers project-team, National Research Institute for Digital Sciences (INRIA), 200 avenue de la Vieille Tour, 33405 Talence cedex, France
10. Institute of Electrodynamics, Microwave and Circuit Engineering, Vienna University of Technology, Gusshausstrasse 25/354, 1040 Vienna, Austria
11. German Centre for Integrative Biodiversity Research (iDiv) Halle-Jena-Leipzig, Deutscher Platz 5E, 04103 Leipzig, Germany
12. Institute of Psychology, Jagiellonian University, ul. Gołębia 24, 31-007 Kraków, Poland
13. Institute for Social Studies, University of Warsaw, ul. Krakowskie Przedmieście 26/28, 00-924 Warsaw, Poland
14. Fundación Naturaleza El Salvador, Research Department, Colonia Escalón, San Salvador, CP 1101, El Salvador
15. Seshat: The Global History Databank
16. Santa Fe Institute, Santa Fe, NM 87501, USA
Corresponding author: Amélie Desvars-Larrive (amelie.desvars@vetmeduni.ac.at)

## Sheet: Table_Comparison_6_Datasets
Note: Static versions of the six datasets as of 12 July 2020 are used for comparison.
Name of the dataset	Date of first release	Geographic coverage	Starting date	Ending date	Geographic unit	Distinction local versus national interventions	Size (number of NPIs)	Median number of entries per country (min – max)	Number of types of interventions collected	A detailed description of the measure is provided	Coding system for the measures	Structured dataseta	Date at which the measure is lifted is given	Source availability	Accessibility	Primary objective of the data collection	Format	Access date	Citation / Reference	Project	Link to data
Governments' Responses to COVID-19	20 April 2020 (first commit on the Github)	229 countries	2019-12-31	2020-05-27	Country-level	Binary flag	34121	149 (1 – 174)	17 measures (10 public health measures and 7 economic measures)	No	Binary (0, 1)	No	No	Partialb	Freely available	To calculate of the index of rigidity of governments’ responses to COVID-19.	Excel file	2020-07-12	Porcher, S. A novel dataset of governments' responses to COVID-19 all around the world, chaire EPPP discussions paper 2020-03. (2020). https://www.chaire-eppp.org/wp-content/uploads/2020/05/WP202003.pdf.	https://www.openicpsr.org/openicpsr/project/119061/version/V3/view	https://github.com/simonporcher/COVID-19-Governments-Responses
Oxford COVID-19 Government Response Tracker (OxCGRT)	25 March 2020c	178 countries	2019-12-31	2020-07-12	Country-level	Binary flag	34532	194 (194 - 194)	17 indicators + 1 "wildcard" (prior to 25 April 2020 the OxCGRT had 13 indicators )	No	Ordinal scale (0,1,2,3,4) or numeric (measurement in USD)	No	No	No	Freely available	To calculate of four policy indices: Overall government response index, Stringency index, Containment and health index, Economic support index.	csv file	2020-07-12	Hale, T., Webster, S., Petherick, A., Phillips, T. & Kira, B. Oxford COVID-19 Government Response Tracker, Blavatnik School of Government. (2020). https://www.bsg.ox.ac.uk/research/research-projects/coronavirus-government-response-tracker.	https://www.bsg.ox.ac.uk/research/research-projects/coronavirus-government-response-tracker	https://github.com/OxCGRT/covid-policy-tracker
ACAPS #COVID19 Government Measures Dataset	19 March 2020d	192 countries	2020-01-01	2020-09-30	Administrative level	The name of the administrative unit is given	15930	60 (5 - 356)	5 categories of interventions + "humanitarian exemptions" not mentioned in the description but present in the dataset. Categories are further divided into 42 types of measures in total.	No	Text	Yes (2 levels)	No	Yes	Freely available	To monitor the secondary impacts of the pandemic.	Excel file	2020-07-12	ACAPS, ACAPS COVID19 Government Measures Dataset (2020) https://www.acaps.org/covid19-government-measures-dataset		https://www.acaps.org/covid19-government-measures-dataset
Health Intervention Tracking for COVID-19 (HIT-COVID)	22 April 2020e	142 countries	2019-12-31	2020-09-01	Administrative level and locality	The name of the administrative unit is given	10129	30.5 (1-2952 )	21 intervention groups divided into 40 interventions names in total.	No	Text	Yes (2 levels)	354 entries have information on the duration of the measure	Yes	Freely available	Assess the impact of the interventions on the spread of the Covid-19.	csv file	2020-07-12	doi: 10.5281/zenodo.3765628	https://akuko.io/post/covid-intervention-tracking	https://github.com/HopkinsIDD/hit-covid
COVID-19 Government Response Event Dataset (CoronaNet v1.0)	11 April 2020f	199 countries	2019-12-31	2021-01-01	Administrative level and locality	The name of the administrative unit is given	15982	43.5 (7-2462)	21 intervention types divided into 94 intervention type subcategories	Yes	Text	Yes (2 levels)	Yes	Yes	Freely available	Assess the impact of the interventions on the spread of the Covid-19.	csv file	2020-07-12	Cheng, Cindy, Joan Barceló, Allison Hartnett, Robert Kubinec, and Luca Messerschmidt. 2020. COVID-19 Government Response Event Dataset (CoronaNet v1.0). Nature Human Behaviour (2020). https://doi.org/10.1038/s41562-020-0909-7	https://www.coronanet-project.org/	https://www.coronanet-project.org/download.html
Complexity Science Hub COVID-19 Strategies List (CCCSL)	Version 1: 2 April 2020g - Version 2: 7 May 2020	57 countries (including Diamond Princess)	2019-12-31	2020-07-15	Administrative level and locality	The name of the administrative unit is given	6068	72 (24 - 1068)	8 themes, divided into 63 categories, themselves subdivided into 595 subcategories, themselves divided into 2227 codes.	Yes	Text	Yes (4 levels)	No	Yes (with a library of sources)	Freely available	Primary objective: assess the impact of the interventions on the spread of the Covid-19. Secondary objectives: more global use for different research projects.	csv file	2020-07-12	Desvars-Larrive A. et al. CCCSL: Complexity Science Hub Covid-19 Control Strategies List (2020). Version 2.0. https://github.com/amel-github/covid19-interventionmeasures	http://covid19-interventions.com/	https://github.com/amel-github/covid19-interventionmeasures/blob/master/README.md
aThe structuration concerns only the data related to intervention measures.
bPartial: the specific information source is not provided. The dataset used secondary sources that are cited in the dataset description.
chttps://www.bsg.ox.ac.uk/news/worlds-first-covid-19-government-response-tracker-launched-today
dhttps://www.acaps.org/sites/acaps/files/products/files/20200319_acaps_covid19_government_measures_report_0.pdf
ehttps://github.com/HopkinsIDD/hit-covid/releases
fhttps://twitter.com/CoronaNet_org/status/1248950629982224386
ghttps://www.csh.ac.at/csh-coronavirus-covid-19-control-strategies-cccsl-governmental-measures/

## Sheet: Coding_Scheme_5_Datasets
Governments' Responses to COVID-19 (Porcher, S. 2020)
Type of measures	Measures	Definitions (https://github.com/simonporcher/COVID-19-Governments-Responses)
Public health interventions	school	Binary variable equal to1 if schools were closed and 0 otherwise
	domestic	Binary variable equal to 1 if there was a domestic lockdown and 0 otherwise
	travel	Binary variable equal to1 if travel restrictions were implemented and 0 otherwise
	mass	Binary variable equal to1 if bans on mass gatherings were implemented and 0 otherwise
	elect	Binary variable equal to1 if some elections were postponed and 0 otherwise
	sport	Binary variable equal to1 if bans on sporting and large events were implemented and 0 otherwise
	rest	Binary variable equal to1 if restaurants were closed and 0 otherwise
	testing	Binary variable equal to1 if there was a public testing policy and 0 otherwise
	surveillance	Binary variable equal to1 if mobile app or bracelet surveillance was implemented and 0 otherwise
	state	Binary variable equal to1 if the state of emergency is declared and 0 otherwis
Economic interventions	cash	Binary variable equal to1 if cash transfers are implemented and 0 otherwise
	wage	Binary variable equal to1 if wage support is implemented and 0 otherwise
	credit	Binary variable equal to1 if credit schemes are implemented and 0 otherwise
	taxc	Binary variable equal to1 if tax credits are implemented and 0 otherwise
	taxd	Binary variable equal to1 if tax delays are implemented and 0 otherwise
	export	Binary variable equal to1 if supports to importers or exporters are implemented and 0 otherwise
	rate	Binary variable equal to1 if the Central Bank lowered the interest rates and 0 otherwise
Oxford COVID-19 Government Response Tracker (OxCGRT) (Hale et al. 2020)
Policies	Measures	Definitions (https://github.com/OxCGRT/covid-policy-tracker/blob/master/documentation/codebook.md)
Containment and closure policies	C1_School closing	Record closings of schools and universities
	C2_Workplace closing	Record closings of workplaces
	C3_Cancel public events	Record cancelling public events
	C4_Restrictions on gatherings	Record limits on private gatherings
	C5_Close public transport	Record closing of public transport
	C6_Stay at home requirements	Record orders to "shelter-in-place" and otherwise confine to the home
	C7_Restrictions on internal movement	Record restrictions on internal movement between cities/regions
	C8_International travel controls	Record restrictions on international travel (Note: this records policy for foreign travellers, not citizens)
Economic policies	E1_Income support (for households)	Record if the government is providing direct cash payments to the people who lose their jobs or cannot work (Note: only includes payment to firms if explicitly linked to paxrolls/salaries).
	E2_Debt/contract relief (for households)	Record if the government is freezing financial obligations for households (eg stopping loan repayments, preventing services like water from stopping, or banning evictions)
	E3_Fiscal measures	Announced economic stimulus spending. Note: only record amount additional to previously announced spending (measured in USD).
	E4_International support	Announced offers of Covid-19 related aid spending to other countries. Note: only record amount additional to previously announced spending (measured in USD).
Health system policies	H1_Public information campaigns	Record presence of public info campaigns
	H2_Testing policy	Record government policy on who has access to testing. Note: this records policies about testing for current infection (PCR tests) not testing for immunity (antibody test)
	H3_Contact tracing	Record government policy on contact tracing after a positive diagnosis. Note: we are looking for policies that would identify all people potentially exposed to Covid-19; voluntary bluetooth apps are unlikely to achieve this
	H4_Emergency investment in healthcare	Announced short term spending on healthcare system, eg hospitals, masks, etc. Note: only record amount additional to previously announced spending (measured in USD).
	H5_Investment in vaccines	Announced public spending on Covid-19 vaccine development. Note: only record amount additional to previously announced spending (measured in USD).
Miscellaneous policies	M1_Wildcard	Record policy announcements that do not fit anywhere else (free text).
ACAPS COVID19 Government Measures Dataset
Categories of measures	Measures	Definitions (https://www.acaps.org/sites/acaps/files/key-documents/files/acaps_-_covid-19_government_measures_dataset_readme.pdf)
Movement restrictions	Border closure	A country may close the land or sea border with the neighbouring countries. Only nationals and residents are allowed through.
	Border checks	Authorities may travel and identification document checks in land and sea entry points in a country.
	International flights suspension	International and/or internal flights may be suspended by government authorities.
	Surveillance and monitoring	Authorities may conduct electronic surveillance via mobile phones or other ways to do case tracing or to monitor the movement of people.
	Domestic travel restrictions	Authorities are limiting the movement of people within a country.
	Checkpoints within the country	Authorities may have installed check points within the country on regional borders or main road to a) conduct health checks and b) stop the internal movement of people.
	Curfews	Introducing curfews in some regions or in the whole country.
	Visa restrictions	Authorities are limiting specific nationalities from entering the country or they are adding visa restrictions that did not exist before.
	Additional health/documents requirements upon arrival	Authorities upon arrival to a country may request a health declaration format or doctor's certifications to allow entry
	Complete border closure	A country has completely closed the borders for all - including nationals
Social distancing	Limit public gatherings	Cancelation of public events. Limit to the number of people that can meet in public and private spaces
	Schools closure	Authorities have closed schools.
	Changes in prison-related policies	Change in policies around prisons to mitigate the spread of the disease. This may include early release but also suspension of day-release programs, suspension of visits etc.
	Closure of businesses and public services	Businesses, public services and facilities are closing access to the public. In some countries, services are available online.
Public health measures	Health screenings in airports and border crossings	Health screening and body temperature controls are conducted by authorities in airports and border crossings.
	Isolation and quarantine policies	1. People have to self-quarantine or to be put in isolation units upon arrival to a country. 2. People with symptoms have to self-quarantine or to be put in isolation unit. 3. People who have been in touch with confirmed COVID-19 cases have to self- quarantine.
	Awareness campaigns	Authorities are conducting awareness campaigns on media, social media, public spaces, or elsewhere around hygiene methods, social distancing, of other measures.
	Strengthening the public health system	Authorities put in place measures to strengthen the health system. These could be: 1. hiring more doctors or other medical personnel. 2. building new hospitals and medical centres or expanding current ones. 3. Other
	Other public health measures enforced	I.E. sanitation of transports, additional health regulations not falling under other categories
	General recommendations	The government has made general recommendations to people to be careful or given some general hygiene guidelines. This usually implies a weak response where other measures are not really taken.
	Mass population testing	Authorities are screening all the population of a country or of a region within a country.
	Amendments to funeral and burial regulations	Changes in burial regulation for example in order to limit the number of people who can attend or change the way the burial is conducted.
	Psychological assistance and medical social work	Authorities have implemented measures for the phycological assistance of the patients, their families, as well as people in quarantine or lockdown.
	Testing policy	Conducting tests to identify infected people.
	Requirement to wear protective gear in public	Masks/ gloves etc when required by law
	Obligatory medical tests not related to COVID-19	There are reports of governments having forced people to take health checks for conditions not related to COVID-19 (such as HIV).
Governance and socioeconomic measures	Emergency administrative structures activated or established	Authorities have put in place emergency administrative structures such as Emergency Response committees etc. in order to coordinate the response and/or decide on measures and/or monitor the implementation.
	Limit product imports/exports	Authorities are limiting the import or export of either food or health items
	State of emergency declared	Authorities have declared a state of emergency. Usually this measure is used to be able to implement other measures that are not allowed by constitutions in a regular situation. This may also include state of necessity, exceptional state, state of public health emergency.
	Economic measures	Authorities have taken economic measures in order to mitigate the impact of the other restrictions to the economy and the society.
	Military deployment	The military has been deployed to support the medical operations and ensure compliance with the measures.
Lockdown	Partial lockdown	Partial lockdown includes: 1. The population cannot leave their houses apart for specific reasons that they have to communicate to the authorities. 2. All stores that are not related to alimentation or pharmacies are not open
	Full lockdown	Full lockdown includes: 1. The population cannot leave their houses apart for specific reasons that they have to communicate to the authorities. 2. All non-essential services closed and production stops.
	Lockdown of refugee/idp camps or other minorities	Limitations to the population living in camps and/or camp like conditions.
Humanitarian exemption	Humanitarian exemptions
Health Intervention Tracking for COVID-19 (HIT-COVID)
Domains (not shown in the dataset)	Intervention names	Specific interventions / definitions
Restrictions of travel and movement	closed_border	Border closures for entering by air
		Border closures for entering by land
		Border closures for entering by sea
		Border closures for leaving by air
		Border closures for leaving by land
		Border closures for leaving by sea
	household_confined	Household confinement
	limited_mvt	Limiting movement within borders
Social and physical distancing measures	school_closed	Nursery school closures
		Primary school closures
		Secondary school closures
		Post-secondary school closures
		School closures of unknown type
	office_closed	Office closures
	public_transport_closed	Public transportation closures
	public_space_closed	Public space closures
	entertainment_closed	Leisure and entertainment venue closures
	store_closed	Retail store closures (excluding essentials)
	restaurant_closed	Restaurant closures (excluding takeout/delivery)
		Limiting number of patrons in restaurants
	nursing_home_closed	Nursing home/long-term care closures
	religion_closed	Religious venue closures
	social_group_limits	Limiting size of gatherings
Surveillance and response measures	symp_screening	Symptom screening when entering by air
		Symptom screening when entering by land
		Symptom screening at checkpoints within borders
		Symptom screening when entering by sea
	testing_asymp	Testing of asymptomatic individuals
	testing_symp	Testing of symptomatic individuals
	contact_tracing	Contact tracing
	quar_iso	Quarantine of travelers
		Quarantine of contacts confirmed cases
		Quarantine of contacts suspected (symptomatic) cases
		Home isolation of suspected (symptomatic) cases
		Home isolation of non-hospitalized confirmed cases
		Home isolation of confirmed cases discharged from the hospital
		Quarantine of other asymptomatic individuals
Other measures	state_of_emergency	State of emergency
	enforcement_deployed	Military and police deployment
	mask	Universal facemask policies
CoronaNet Research Project
Intervention types	Intervention type subcategories	Definitions
Anti-Disinformation Measures	NA	na
Closure and Regulation of Schools	Preschool or childcare facilities (generally for children ages 5 and below)	na
	Primary Schools (generally for children ages 10 and below)	na
	Secondary Schools (generally for children ages 10 to 18)	na
Curfew	NA	na
Declaration of Emergency	NA	na
External Border Restrictions	Travel History Form (e.g. documents where traveler has recently been)	na
	Visa restrictions (e.g. suspend issuance of visa)	na
	Health Screenings (e.g. temperature checks)	na
	Other External Border Restriction	na
	Health Certificates	na
	Visa extensions (e.g. visa validity extended)	na
Health Monitoring	NA	na
Health Resources	Masks	na
	Other Health Materials	na
	Hospitals	na
	Public Testing Facilities (e.g. drive-in testing for COVID-19)	na
	Temporary Quarantine Centers	na
	Temporary Medical Centers	na
	Hand Sanitizer	na
	Personal Protective Equipment	na
	Test Kits	na
	Other Health Infrastructure	na
	Other Heath Staff	na
	Ventilators	na
	Unspecified Health Staff	na
	Doctors	na
	Nurses	na
	Health Volunteers	na
	Unspecified Health Infrastructure	na
	Unspecified Health Materials	na
	Health Insurance	na
	Health Research Facilities	na
	Vaccines	na
	Medicine/Drugs	na
Health Testing	NA	na
Hygiene	Other Areas Hygiene Measures Applied	na
	Hygiene measures for commercial areas	na
	Burial procedures	na
	Hygiene measures for public areas	na
	Hygiene measures for public transport	na
Internal Border Restrictions	NA	na
Lockdown	Lockdown applies to all people	na
	Lockdown only applies to people of certain ages (Please note the age restriction in the text box)	na
	Lockdown only applies to people with certain health conditions (Please note the health conditions in the text box)	na
	Self-Quarantine (i.e. quarantine at home)	na
	Lockdown only applies to people with a condition not specified above (Please note the 'other' condition in the text entry)	na
	Preschool or childcare facilities (generally for children ages 5 and below)	na
	Primary Schools (generally for children ages 10 and below)	na
	Secondary Schools (generally for children ages 10 to 18)	na
New Task Force, Bureau or Administrative Configuration	Existing government entity given new powers	na
	New Task Force or Bureau (i.e. establishment of a temporary body)	na
	Other Administrative Configurations	na
Other Policy Not Listed Above	NA	na
Public Awareness Measures	Disseminating information related to COVID-19 to the public that is reliable and factually accurate	na
	Both Disseminating and Gathering information related to COVID-19	na
	Gathering information related to COVID-19 from the public	na
Quarantine	Self-Quarantine (i.e. quarantine at home)	na
	Quarantine outside the home or government facility (i.e. quarantine in a hotel)	na
	Other Quarantine	na
	Government Quarantine (i.e. quarantine at a government hotel or facility)	na
	Quarantine only applies to people of certain ages. Please note the age restrictions in the text box.	na
Quarantine/Lockdown	NA	na
Restriction and Regulation of Businesses	Retail Businesses	na
	Shopping Centers	na
	Non-Essential Commercial Businesses	na
	Personal Grooming Businesses (e.g. hair salons)	na
	Other Non-Essential Businesses	na
	All or unspecified non-essential businesses	na
	All or unspecified essential businesses	na
	Construction	na
	Telecommunications	na
	Information service activities	na
	Supermarkets/grocery stores	na
	Mining and quarrying	na
	Publishing activities	na
	Warehousing and support activities for transportation	na
	Other Essential Businesses	na
	Pharmacies	na
Restriction and Regulation of Government Services	Issuing of permits/certificates and/or processing of government documents	na
	Regulated government working hours (e.g. work from home policies for government workers)	na
	All non-essential government services regulated	na
	Public courts	na
	Other public facilities	na
	Other public outdoor spaces	na
	Campsites	na
	Beaches	na
	Regulations on government meetings (including e.g. suspension of parliament)	na
	Parks	na
	Tourist Sites	na
	Public museums/galleries	na
	Other Non-Essential Businesses	na
	Public libraries	na
	Unspecified outdoor spaces	na
	Unspecified public facilities	na
	All essential government services regulated	na
Restriction of Non-Essential Businesses	NA	na
Restrictions of Mass Gatherings	Cancellation of an annually recurring event	na
	Cancellation of a recreational or commercial event	na
	Postponement of an annually recurring event	na
	Postponement of a recreational or commercial event	na
	Prison population reduced (e.g. early release of prisoners)	na
Social Distancing	All public spaces / everywhere	na
	Other Mask Wearing Policy	na
	Inside public or commercial building (e.g. supermarkets)	na
	Unspecified Mask Wearing Policy	na
	Wearing masks	na
